# Supplementary material for: Genomic and phenotypic attributes of novel salinivibrios from stromatolites, sediment and water from a high altitude lake
Source: BMC Genomics. 2014 Jun 13;15:473. doi: 10.1186/1471-2164-15-473 (PMC4094778; doi:10.1186/1471-2164-15-473)
Supplement: Supplementary file 1 — Additional file 1: Table S1: Features of the genomes of Salinivibrio strains S34, S35, S10B and Salinivibrio costicola subsp. costicola ATCC33508. (XLS 34 KB) [file 12864_2013_6227_MOESM1_ESM.xls]

## Sheet: Additional File 1- TableS1.csv
Additional File 1
Table S1. Features of the genomes of Salinivibrio strains S34, S35, S10B and Salinivibrio costicola subsp. costicola ATCC33508.
	Features
Strain	Size (bp)	Coverage	CDS	RNAs	GC (%)
Salinivibrio sp. S10B	3,352,016	13x	3.429	82	49.5
Salinivibrio sp. S34	3,332,225	15x	3.979	84	49.4
Salinivibrio sp. S35	3,406,510	17x	3.477	88	49.5
S. costicola subsp. costicola ATCC33508	4,781,671	100x	4.44	123	49.3
