# Supplementary material for: Genomic and phenotypic attributes of novel salinivibrios from stromatolites, sediment and water from a high altitude lake
Source: BMC Genomics. 2014 Jun 13;15:473. doi: 10.1186/1471-2164-15-473 (PMC4094778; doi:10.1186/1471-2164-15-473)
Supplement: Supplementary file 2 — Additional file 2: Table S2: Unique genes of Salinivibrio sp. S34 compared to the other salinivibrios (S35, S10B, ATCC33508). Strain isolated from sediment. (XLS 42 KB) [file 12864_2013_6227_MOESM2_ESM.xls]

## Sheet: Additional File 2-Table S2.csv
Additional File 2
Table S2 - Unique genes (CDSs*) of Salinivibrio sp. S34 compared with other Salinivibrio strains
Gene id	Function
fig|6666666.50084.peg.13	hypothetical protein
fig|6666666.50084.peg.41	hypothetical protein
fig|6666666.50084.peg.46	hypothetical protein
fig|6666666.50084.peg.55	hypothetical protein
fig|6666666.50084.peg.131	hypothetical protein
fig|6666666.50084.peg.139	hypothetical protein
fig|6666666.50084.peg.168	hypothetical protein
fig|6666666.50084.peg.169	hypothetical protein
fig|6666666.50084.peg.227	hypothetical protein
fig|6666666.50084.peg.239	hypothetical protein
fig|6666666.50084.peg.291	hypothetical protein
fig|6666666.50084.peg.347	hypothetical protein
fig|6666666.50084.peg.381	hypothetical protein
fig|6666666.50084.peg.403	hypothetical protein
fig|6666666.50084.peg.404	hypothetical protein
fig|6666666.50084.peg.410	hypothetical protein
fig|6666666.50084.peg.414	hypothetical protein
fig|6666666.50084.peg.417	hypothetical protein
fig|6666666.50084.peg.421	hypothetical protein
fig|6666666.50084.peg.427	hypothetical protein
fig|6666666.50084.peg.517	hypothetical protein
fig|6666666.50084.peg.531	hypothetical protein
fig|6666666.50084.peg.534	hypothetical protein
fig|6666666.50084.peg.547	hypothetical protein
fig|6666666.50084.peg.590	hypothetical protein
fig|6666666.50084.peg.598	hypothetical protein
fig|6666666.50084.peg.609	hypothetical protein
fig|6666666.50084.peg.613	hypothetical protein
fig|6666666.50084.peg.657	hypothetical protein
fig|6666666.50084.peg.662	hypothetical protein
fig|6666666.50084.peg.694	hypothetical protein
fig|6666666.50084.peg.697	hypothetical protein
fig|6666666.50084.peg.726	hypothetical protein
fig|6666666.50084.peg.757	hypothetical protein
fig|6666666.50084.peg.823	hypothetical protein
fig|6666666.50084.peg.869	CRISPR-associated RAMP Cmr1
fig|6666666.50084.peg.870	CRISPR-associated RAMP Cmr2
fig|6666666.50084.peg.871	CRISPR-associated RAMP Cmr2
fig|6666666.50084.peg.872	CRISPR-associated RAMP Cmr3
fig|6666666.50084.peg.873	CRISPR-associated RAMP Cmr4
fig|6666666.50084.peg.874	CRISPR-associated RAMP Cmr4
fig|6666666.50084.peg.895	2-C-methyl-D-erythritol 4-phosphate cytidylyltransferase
fig|6666666.50084.peg.911	hypothetical protein
fig|6666666.50084.peg.929	hypothetical protein
fig|6666666.50084.peg.965	hypothetical protein
fig|6666666.50084.peg.974	hypothetical protein
fig|6666666.50084.peg.984	hypothetical protein
fig|6666666.50084.peg.986	hypothetical protein
fig|6666666.50084.peg.989	hypothetical protein
fig|6666666.50084.peg.1015	hypothetical protein
fig|6666666.50084.peg.1020	hypothetical protein
fig|6666666.50084.peg.1038	hypothetical protein
fig|6666666.50084.peg.1041	hypothetical protein
fig|6666666.50084.peg.1066	hypothetical protein
fig|6666666.50084.peg.1103	hypothetical protein
fig|6666666.50084.peg.1116	hypothetical protein
fig|6666666.50084.peg.1170	hypothetical protein
fig|6666666.50084.peg.1182	hypothetical protein
fig|6666666.50084.peg.1277	hypothetical protein
fig|6666666.50084.peg.1280	hypothetical protein
fig|6666666.50084.peg.1343	hypothetical protein
fig|6666666.50084.peg.1355	hypothetical protein
fig|6666666.50084.peg.1375	hypothetical protein
fig|6666666.50084.peg.1381	hypothetical protein
fig|6666666.50084.peg.1390	hypothetical protein
fig|6666666.50084.peg.1394	hypothetical protein
fig|6666666.50084.peg.1428	hypothetical protein
fig|6666666.50084.peg.1438	hypothetical protein
fig|6666666.50084.peg.1462	hypothetical protein
fig|6666666.50084.peg.1463	hypothetical protein
fig|6666666.50084.peg.1476	hypothetical protein
fig|6666666.50084.peg.1523	hypothetical protein
fig|6666666.50084.peg.1559	hypothetical protein
fig|6666666.50084.peg.1595	hypothetical protein
fig|6666666.50084.peg.1602	hypothetical protein
fig|6666666.50084.peg.1620	hypothetical protein
fig|6666666.50084.peg.1621	hypothetical protein
fig|6666666.50084.peg.1622	CRISPR-associated RAMP Cmr6
fig|6666666.50084.peg.1623	hypothetical protein
fig|6666666.50084.peg.1629	hypothetical protein
fig|6666666.50084.peg.1656	hypothetical protein
fig|6666666.50084.peg.1658	hypothetical protein
fig|6666666.50084.peg.1680	hypothetical protein
fig|6666666.50084.peg.1695	hypothetical protein
fig|6666666.50084.peg.1753	hypothetical protein
fig|6666666.50084.peg.1756	hypothetical protein
fig|6666666.50084.peg.1767	hypothetical protein
fig|6666666.50084.peg.1768	hypothetical protein
fig|6666666.50084.peg.1783	hypothetical protein
fig|6666666.50084.peg.1784	hypothetical protein
fig|6666666.50084.peg.1790	hypothetical protein
fig|6666666.50084.peg.1798	hypothetical protein
fig|6666666.50084.peg.1805	hypothetical protein
fig|6666666.50084.peg.1815	hypothetical protein
fig|6666666.50084.peg.1838	hypothetical protein
fig|6666666.50084.peg.1839	hypothetical protein
fig|6666666.50084.peg.1840	hypothetical protein
fig|6666666.50084.peg.1841	hypothetical protein
fig|6666666.50084.peg.1842	hypothetical protein
fig|6666666.50084.peg.1843	hypothetical protein
fig|6666666.50084.peg.1844	hypothetical protein
fig|6666666.50084.peg.1847	hypothetical protein
fig|6666666.50084.peg.1858	hypothetical protein
fig|6666666.50084.peg.1859	hypothetical protein
fig|6666666.50084.peg.1860	hypothetical protein
fig|6666666.50084.peg.1888	hypothetical protein
fig|6666666.50084.peg.1914	hypothetical protein
fig|6666666.50084.peg.1931	hypothetical protein
fig|6666666.50084.peg.1932	Predicted ATP-dependent endonuclease of the OLD family
fig|6666666.50084.peg.1933	Predicted ATP-dependent endonuclease of the OLD family
fig|6666666.50084.peg.1934	Predicted ATP-dependent endonuclease of the OLD family
fig|6666666.50084.peg.1936	hypothetical protein
fig|6666666.50084.peg.1940	hypothetical protein
fig|6666666.50084.peg.1946	hypothetical protein
fig|6666666.50084.peg.1963	hypothetical protein
fig|6666666.50084.peg.1964	hypothetical protein
fig|6666666.50084.peg.1965	hypothetical protein
fig|6666666.50084.peg.1975	hypothetical protein
fig|6666666.50084.peg.2023	capsular polysaccharide synthesis enzyme
fig|6666666.50084.peg.2030	hypothetical protein
fig|6666666.50084.peg.2034	Maltose/maltodextrin ABC transporter
fig|6666666.50084.peg.2035	hypothetical protein
fig|6666666.50084.peg.2047	hypothetical protein
fig|6666666.50084.peg.2053	hypothetical protein
fig|6666666.50084.peg.2069	hypothetical protein
fig|6666666.50084.peg.2070	hypothetical protein
fig|6666666.50084.peg.2072	hypothetical protein
fig|6666666.50084.peg.2111	hypothetical protein
fig|6666666.50084.peg.2154	hypothetical protein
fig|6666666.50084.peg.2173	hypothetical protein
fig|6666666.50084.peg.2201	hypothetical protein
fig|6666666.50084.peg.2256	hypothetical protein
fig|6666666.50084.peg.2275	hypothetical protein
fig|6666666.50084.peg.2277	hypothetical protein
fig|6666666.50084.peg.2311	hypothetical protein
fig|6666666.50084.peg.2326	hypothetical protein
fig|6666666.50084.peg.2398	hypothetical protein
fig|6666666.50084.peg.2463	hypothetical protein
fig|6666666.50084.peg.2474	hypothetical protein
fig|6666666.50084.peg.2488	hypothetical protein
fig|6666666.50084.peg.2511	hypothetical protein
fig|6666666.50084.peg.2516	hypothetical protein
fig|6666666.50084.peg.2583	hypothetical protein
fig|6666666.50084.peg.2652	hypothetical protein
fig|6666666.50084.peg.2657	hypothetical protein
fig|6666666.50084.peg.2714	hypothetical protein
fig|6666666.50084.peg.2751	hypothetical protein
fig|6666666.50084.peg.2759	hypothetical protein
fig|6666666.50084.peg.2766	hypothetical protein
fig|6666666.50084.peg.2801	hypothetical protein
fig|6666666.50084.peg.2826	hypothetical protein
fig|6666666.50084.peg.2830	hypothetical protein
fig|6666666.50084.peg.2909	hypothetical protein
fig|6666666.50084.peg.2923	hypothetical protein
fig|6666666.50084.peg.2929	hypothetical protein
fig|6666666.50084.peg.2936	hypothetical protein
fig|6666666.50084.peg.2951	hypothetical protein
fig|6666666.50084.peg.2952	hypothetical protein
fig|6666666.50084.peg.2997	hypothetical protein
fig|6666666.50084.peg.3043	hypothetical protein
fig|6666666.50084.peg.3073	hypothetical protein
fig|6666666.50084.peg.3079	hypothetical protein
fig|6666666.50084.peg.3084	hypothetical protein
fig|6666666.50084.peg.3111	hypothetical protein
fig|6666666.50084.peg.3113	hypothetical protein
fig|6666666.50084.peg.3116	hypothetical protein
fig|6666666.50084.peg.3122	hypothetical protein
fig|6666666.50084.peg.3158	hypothetical protein
fig|6666666.50084.peg.3201	hypothetical protein
fig|6666666.50084.peg.3204	hypothetical protein
fig|6666666.50084.peg.3209	Bipolar DNA helicase
fig|6666666.50084.peg.3210	Bipolar DNA helicase
fig|6666666.50084.peg.3211	Bipolar DNA helicase
fig|6666666.50084.peg.3246	hypothetical protein
fig|6666666.50084.peg.3330	hypothetical protein
fig|6666666.50084.peg.3339	hypothetical protein
fig|6666666.50084.peg.3340	hypothetical protein
fig|6666666.50084.peg.3376	hypothetical protein
fig|6666666.50084.peg.3380	hypothetical protein
fig|6666666.50084.peg.3431	hypothetical protein
fig|6666666.50084.peg.3463	hypothetical protein
fig|6666666.50084.peg.3489	hypothetical protein
fig|6666666.50084.peg.3526	hypothetical protein
fig|6666666.50084.peg.3533	hypothetical protein
fig|6666666.50084.peg.3567	hypothetical protein
fig|6666666.50084.peg.3574	hypothetical protein
fig|6666666.50084.peg.3582	hypothetical protein
fig|6666666.50084.peg.3598	hypothetical protein
fig|6666666.50084.peg.3620	hypothetical protein
fig|6666666.50084.peg.3677	hypothetical protein
fig|6666666.50084.peg.3726	hypothetical protein
fig|6666666.50084.peg.3737	hypothetical protein
fig|6666666.50084.peg.3752	hypothetical protein
fig|6666666.50084.peg.3771	hypothetical protein
fig|6666666.50084.peg.3820	hypothetical protein
fig|6666666.50084.peg.3837	hypothetical protein
fig|6666666.50084.peg.3856	hypothetical protein
fig|6666666.50084.peg.3865	hypothetical protein
fig|6666666.50084.peg.3879	hypothetical protein
fig|6666666.50084.peg.3881	hypothetical protein
fig|6666666.50084.peg.3908	hypothetical protein
fig|6666666.50084.peg.3953	Mobile element protein
fig|6666666.50084.peg.3980	hypothetical protein
*CDS- predicted coding sequences
