# Supplementary material for: Genomic and phenotypic attributes of novel salinivibrios from stromatolites, sediment and water from a high altitude lake
Source: BMC Genomics. 2014 Jun 13;15:473. doi: 10.1186/1471-2164-15-473 (PMC4094778; doi:10.1186/1471-2164-15-473)
Supplement: Supplementary file 3 — Additional file 3: Table S3: Unique genes of Salinivibrio sp. S35 compared to the other salinivibrios (S34, S10B, ATCC33508). Strain isolated from the water. (XLS 48 KB) [file 12864_2013_6227_MOESM3_ESM.xls]

## Sheet: Additional File 3-Table S3.csv
Additional File 3
Table S3- Unique genes (CDSs*) of Salinivibrio sp. S35 compared with other Salinivibrio strains
Gene id	Function
fig|6666666.52686.peg.39	FIG01201561: hypothetical protein
fig|6666666.52686.peg.40	Cobalamine biosynthesis protein
fig|6666666.52686.peg.41	FIG01205919: hypothetical protein
fig|6666666.52686.peg.42	Plasmid associated gene product APECO1_O1R37
fig|6666666.52686.peg.44	FIG01201340: hypothetical protein
fig|6666666.52686.peg.45	putative primase
fig|6666666.52686.peg.46	FIG01203050: hypothetical protein
fig|6666666.52686.peg.81	hypothetical protein
fig|6666666.52686.peg.98	hypothetical protein
fig|6666666.52686.peg.173	hypothetical protein
fig|6666666.52686.peg.274	hypothetical protein
fig|6666666.52686.peg.296	hypothetical protein
fig|6666666.52686.peg.300	hypothetical protein
fig|6666666.52686.peg.348	hypothetical protein
fig|6666666.52686.peg.374	Nitrogen regulatory protein P-II
fig|6666666.52686.peg.439	hypothetical protein
fig|6666666.52686.peg.447	hypothetical protein
fig|6666666.52686.peg.448	hypothetical protein
fig|6666666.52686.peg.506	hypothetical protein
fig|6666666.52686.peg.513	Protein yecM
fig|6666666.52686.peg.556	hypothetical protein
fig|6666666.52686.peg.577	hypothetical protein
fig|6666666.52686.peg.613	hypothetical protein
fig|6666666.52686.peg.692	hypothetical protein
fig|6666666.52686.peg.736	hypothetical protein
fig|6666666.52686.peg.770	hypothetical protein
fig|6666666.52686.peg.781	hypothetical protein
fig|6666666.52686.peg.805	hypothetical protein
fig|6666666.52686.peg.820	hypothetical protein
fig|6666666.52686.peg.843	hypothetical protein
fig|6666666.52686.peg.845	hypothetical protein
fig|6666666.52686.peg.901	hypothetical protein
fig|6666666.52686.peg.902	Predicted HD superfamily hydrolase
fig|6666666.52686.peg.911	hypothetical protein
fig|6666666.52686.peg.929	hypothetical protein
fig|6666666.52686.peg.937	FIG001826: putative inner membrane protein
fig|6666666.52686.peg.965	hypothetical protein
fig|6666666.52686.peg.966	hypothetical protein
fig|6666666.52686.peg.973	hypothetical protein
fig|6666666.52686.peg.995	hypothetical protein
fig|6666666.52686.peg.1047	hypothetical protein
fig|6666666.52686.peg.1053	hypothetical protein
fig|6666666.52686.peg.1054	hypothetical protein
fig|6666666.52686.peg.1087	hypothetical protein
fig|6666666.52686.peg.1089	hypothetical protein
fig|6666666.52686.peg.1098	hypothetical protein
fig|6666666.52686.peg.1099	hypothetical protein
fig|6666666.52686.peg.1100	hypothetical protein
fig|6666666.52686.peg.1108	hypothetical protein
fig|6666666.52686.peg.1109	Capsule polysaccharide export protein
fig|6666666.52686.peg.1111	Polysaccharide biosynthesis/export protein
fig|6666666.52686.peg.1112	hypothetical protein
fig|6666666.52686.peg.1136	hypothetical protein
fig|6666666.52686.peg.1145	Putative PTS system, nitrogen regulatory IIA component
fig|6666666.52686.peg.1157	FIG001826: putative inner membrane protein
fig|6666666.52686.peg.1175	hypothetical protein
fig|6666666.52686.peg.1178	Lipid carrier
fig|6666666.52686.peg.1212	FIG01201311: hypothetical protein
fig|6666666.52686.peg.1232	Anti-sigma F factor antagonist (spoIIAA-2)
fig|6666666.52686.peg.1292	hypothetical protein
fig|6666666.52686.peg.1297	hypothetical protein
fig|6666666.52686.peg.1306	hypothetical protein
fig|6666666.52686.peg.1309	hypothetical protein
fig|6666666.52686.peg.1314	hypothetical protein
fig|6666666.52686.peg.1315	Leucyl-tRNA synthetase
fig|6666666.52686.peg.1356	hypothetical protein
fig|6666666.52686.peg.1357	hypothetical protein
fig|6666666.52686.peg.1358	hypothetical protein
fig|6666666.52686.peg.1359	Pli0014 protein
fig|6666666.52686.peg.1360	hypothetical protein
fig|6666666.52686.peg.1444	hypothetical protein
fig|6666666.52686.peg.1448	Retron-type RNA-directed DNA polymerase (EC 2.7.7.49)
fig|6666666.52686.peg.1462	hypothetical protein
fig|6666666.52686.peg.1466	hypothetical protein
fig|6666666.52686.peg.1472	hypothetical protein
fig|6666666.52686.peg.1480	FIG01205630: hypothetical protein
fig|6666666.52686.peg.1481	hypothetical protein
fig|6666666.52686.peg.1510	hypothetical protein
fig|6666666.52686.peg.1528	hypothetical protein
fig|6666666.52686.peg.1529	hypothetical protein
fig|6666666.52686.peg.1532	hypothetical protein
fig|6666666.52686.peg.1537	hypothetical protein
fig|6666666.52686.peg.1539	hypothetical protein
fig|6666666.52686.peg.1542	hypothetical protein
fig|6666666.52686.peg.1556	hypothetical protein
fig|6666666.52686.peg.1562	hypothetical protein
fig|6666666.52686.peg.1565	hypothetical protein
fig|6666666.52686.peg.1651	hypothetical protein
fig|6666666.52686.peg.1658	Chemotaxis protein CheD
fig|6666666.52686.peg.1701	hypothetical protein
fig|6666666.52686.peg.1799	FIG01202433: hypothetical protein
fig|6666666.52686.peg.1800	Rod shape determination protein
fig|6666666.52686.peg.1816	hypothetical protein
fig|6666666.52686.peg.1834	hypothetical protein
fig|6666666.52686.peg.1886	FIG017723: Putative cI prophage repressor protein
fig|6666666.52686.peg.1887	FIG01203543: hypothetical protein
fig|6666666.52686.peg.1888	FIG01201914: hypothetical protein
fig|6666666.52686.peg.1889	FIG01201914: hypothetical protein
fig|6666666.52686.peg.1890	FIG01201693: hypothetical protein
fig|6666666.52686.peg.1891	Soluble lytic murein transglycosylase
fig|6666666.52686.peg.1892	Transcriptional activator
fig|6666666.52686.peg.1893	Transcriptional activator
fig|6666666.52686.peg.1916	hypothetical protein
fig|6666666.52686.peg.2049	hypothetical protein
fig|6666666.52686.peg.2097	hypothetical protein
fig|6666666.52686.peg.2100	hypothetical protein
fig|6666666.52686.peg.2177	Retron-type RNA-directed DNA polymerase (EC 2.7.7.49)
fig|6666666.52686.peg.2212	hypothetical protein
fig|6666666.52686.peg.2253	IncF plasmid conjugative transfer protein TraN
fig|6666666.52686.peg.2254	IncF plasmid conjugative transfer protein TraN
fig|6666666.52686.peg.2255	IncF plasmid conjugative transfer pilus assembly protein TraU
fig|6666666.52686.peg.2256	IncF plasmid conjugative transfer pilus assembly protein TraW
fig|6666666.52686.peg.2257	IncF plasmid conjugative transfer pilus assembly protein TraW
fig|6666666.52686.peg.2258	Conjugative signal peptidase TrhF
fig|6666666.52686.peg.2259	Conjugative transfer protein 345
fig|6666666.52686.peg.2260	IncF plasmid conjugative transfer pilus assembly protein TraC
fig|6666666.52686.peg.2261	hypothetical protein
fig|6666666.52686.peg.2265	Protein TadG, associated with Flp pilus assembly
fig|6666666.52686.peg.2266	Flp pilus assembly surface protein TadF, ATP/GTP-binding motif
fig|6666666.52686.peg.2267	Flp pilus assembly membrane protein TadE
fig|6666666.52686.peg.2268	Flp pilus assembly protein TadD, contains TPR repeat
fig|6666666.52686.peg.2269	Type II/IV secretion system protein TadC
fig|6666666.52686.peg.2270	Flp pilus assembly protein TadB
fig|6666666.52686.peg.2271	Flp pilus assembly protein TadB
fig|6666666.52686.peg.2273	Type II/IV secretion system ATPase TadZ/CpaE
fig|6666666.52686.peg.2274	hypothetical protein
fig|6666666.52686.peg.2276	Flp pilus assembly protein RcpC/CpaB
fig|6666666.52686.peg.2277	hypothetical protein
fig|6666666.52686.peg.2303	hypothetical protein
fig|6666666.52686.peg.2344	hypothetical protein
fig|6666666.52686.peg.2454	Sensory subunit of low CO2-induced protein complex, putative
fig|6666666.52686.peg.2455	hypothetical protein
fig|6666666.52686.peg.2456	hypothetical protein
fig|6666666.52686.peg.2484	hypothetical protein
fig|6666666.52686.peg.2541	hypothetical protein
fig|6666666.52686.peg.2561	Primosomal replication protein N
fig|6666666.52686.peg.2595	hypothetical protein
fig|6666666.52686.peg.2628	hypothetical protein
fig|6666666.52686.peg.2659	hypothetical protein
fig|6666666.52686.peg.2666	hypothetical protein
fig|6666666.52686.peg.2671	hypothetical protein
fig|6666666.52686.peg.2672	Conjugative transfer protein TrbJ
fig|6666666.52686.peg.2673	putative replication protein
fig|6666666.52686.peg.2674	IS, phage, Tn; Transposon-related functions
fig|6666666.52686.peg.2675	hypothetical protein
fig|6666666.52686.peg.2676	FIG00642059: hypothetical protein
fig|6666666.52686.peg.2677	TPR domain protein, putative component of TonB system
fig|6666666.52686.peg.2729	hypothetical protein
fig|6666666.52686.peg.2730	IncF plasmid conjugative transfer protein TraG
fig|6666666.52686.peg.2731	IncF plasmid conjugative transfer protein TraG
fig|6666666.52686.peg.2732	IncF plasmid conjugative transfer protein TraG
fig|6666666.52686.peg.2733	IncF plasmid conjugative transfer pilus assembly protein TraH
fig|6666666.52686.peg.2734	IncF plasmid conjugative transfer pilus assembly protein TraF
fig|6666666.52686.peg.2735	hypothetical protein
fig|6666666.52686.peg.2740	hypothetical protein
fig|6666666.52686.peg.2861	hypothetical protein
fig|6666666.52686.peg.2871	hypothetical protein
fig|6666666.52686.peg.2920	hypothetical protein
fig|6666666.52686.peg.2936	hypothetical protein
fig|6666666.52686.peg.2937	hypothetical protein
fig|6666666.52686.peg.2938	hypothetical protein
fig|6666666.52686.peg.2939	hypothetical protein
fig|6666666.52686.peg.2943	hypothetical protein
fig|6666666.52686.peg.2944	hypothetical protein
fig|6666666.52686.peg.2945	hypothetical protein
fig|6666666.52686.peg.2946	conserved phage mega protein
fig|6666666.52686.peg.2947	hypothetical protein
fig|6666666.52686.peg.2948	Putative peptidoglycan bound protein (LPXTG motif)
fig|6666666.52686.peg.2949	hypothetical protein
fig|6666666.52686.peg.2950	hypothetical protein
fig|6666666.52686.peg.2951	HicB protein
fig|6666666.52686.peg.2952	hypothetical protein
fig|6666666.52686.peg.2953	hypothetical protein
fig|6666666.52686.peg.2954	hypothetical protein
fig|6666666.52686.peg.2955	Phage protein
fig|6666666.52686.peg.2956	Phage protein
fig|6666666.52686.peg.2957	Phage protein
fig|6666666.52686.peg.2958	hypothetical protein
fig|6666666.52686.peg.2959	hypothetical protein
fig|6666666.52686.peg.2960	hypothetical protein
fig|6666666.52686.peg.2979	hypothetical protein
fig|6666666.52686.peg.3063	Aspartate racemase (EC 5.1.1.13)
fig|6666666.52686.peg.3089	hypothetical protein
fig|6666666.52686.peg.3092	Mrr restriction system protein
fig|6666666.52686.peg.3093	Conjugative transfer protein TraI, relaxase
fig|6666666.52686.peg.3094	Conjugative transfer protein TraI, relaxase
fig|6666666.52686.peg.3095	IncF plasmid conjugative transfer protein TraD
fig|6666666.52686.peg.3096	IncF plasmid conjugative transfer protein TraD
fig|6666666.52686.peg.3097	Conjugative transfer protein 234
fig|6666666.52686.peg.3098	Conjugative transfer protein 234
fig|6666666.52686.peg.3099	Conjugative transfer protein s043
fig|6666666.52686.peg.3100	FIG01067416: hypothetical protein
fig|6666666.52686.peg.3101	IncF plasmid conjugative transfer pilus assembly protein TraE
fig|6666666.52686.peg.3102	IncF plasmid conjugative transfer pilus assembly protein TraK
fig|6666666.52686.peg.3103	IncF plasmid conjugative transfer pilus assembly protein TraB
fig|6666666.52686.peg.3104	IncF plasmid conjugative transfer pilus assembly protein TraB
fig|6666666.52686.peg.3105	Conjugative transfer protein TraV
fig|6666666.52686.peg.3106	Conjugative transfer protein TraA
fig|6666666.52686.peg.3107	Conjugative transfer protein TraA
fig|6666666.52686.peg.3108	hypothetical protein
fig|6666666.52686.peg.3109	Thiol:disulfide involved in conjugative transfer
fig|6666666.52686.peg.3110	hypothetical protein
fig|6666666.52686.peg.3336	hypothetical protein
fig|6666666.52686.peg.3337	FIG01202318: hypothetical protein
fig|6666666.52686.peg.3338	FIG01202003: hypothetical protein
fig|6666666.52686.peg.3340	Recombination protein BET
fig|6666666.52686.peg.3341	FIG01200802: hypothetical protein
fig|6666666.52686.peg.3342	FIG01202935: hypothetical protein
fig|6666666.52686.peg.3343	Aerobic cobaltochelatase CobS subunit (EC 6.6.1.2)
fig|6666666.52686.peg.3356	hypothetical protein
fig|6666666.52686.peg.3357	hypothetical protein
fig|6666666.52686.peg.3365	hypothetical protein
fig|6666666.52686.peg.3373	hypothetical protein
fig|6666666.52686.peg.3377	hypothetical protein
fig|6666666.52686.peg.3378	hypothetical protein
fig|6666666.52686.peg.3381	hypothetical protein
fig|6666666.52686.peg.3382	DNA polymerase III, epsilon subunit-like protein
fig|6666666.52686.peg.3383	DNA polymerase III, epsilon subunit-like protein
fig|6666666.52686.peg.3384	FIG01206485: hypothetical protein
fig|6666666.52686.peg.3389	Retron-type RNA-directed DNA polymerase (EC 2.7.7.49)
fig|6666666.52686.peg.3440	hypothetical protein
fig|6666666.52686.peg.3441	hypothetical protein
fig|6666666.52686.peg.3451	hypothetical protein
fig|6666666.52686.peg.3456	hypothetical protein
fig|6666666.52686.peg.3459	hypothetical protein
fig|6666666.52686.peg.3467	hypothetical protein
fig|6666666.52686.peg.3468	hypothetical protein
fig|6666666.52686.peg.3469	replication protein
fig|6666666.52686.peg.3470	hypothetical protein
fig|6666666.52686.peg.3471	hypothetical protein
fig|6666666.52686.peg.3472	replication protein
fig|6666666.52686.peg.3476	Replication protein
fig|6666666.52686.peg.3477	hypothetical protein
*CDS- predicted coding sequences
