# Supplementary material for: Genomic and phenotypic attributes of novel salinivibrios from stromatolites, sediment and water from a high altitude lake
Source: BMC Genomics. 2014 Jun 13;15:473. doi: 10.1186/1471-2164-15-473 (PMC4094778; doi:10.1186/1471-2164-15-473)
Supplement: Supplementary file 4 — Additional file 4: Table S4: Unique genes of Salinivibrio sp. S10B compared to the other salinivibrios (S34, S35, ATCC33508). Strain isolated from stromatolite. (XLS 36 KB) [file 12864_2013_6227_MOESM4_ESM.xls]

## Sheet: Additional File 4-Table S4.csv
Additional File 4
Table S4- Unique genes (CDSs*) of Salinivibrio sp. S10B compared with other Salinivibrio strains
Gene id	Function
fig|6666666.52687.peg.48	hypothetical protein
fig|6666666.52687.peg.96	hypothetical protein
fig|6666666.52687.peg.335	hypothetical protein
fig|6666666.52687.peg.386	Putative Holliday junction resolvase (EC 3.1.-.-)
fig|6666666.52687.peg.435	hypothetical protein
fig|6666666.52687.peg.482	hypothetical protein
fig|6666666.52687.peg.492	hypothetical protein
fig|6666666.52687.peg.520	Death on curing protein, Doc toxin
fig|6666666.52687.peg.554	hypothetical protein
fig|6666666.52687.peg.586	hypothetical protein
fig|6666666.52687.peg.612	hypothetical protein
fig|6666666.52687.peg.633	hypothetical protein
fig|6666666.52687.peg.679	hypothetical protein
fig|6666666.52687.peg.718	hypothetical protein
fig|6666666.52687.peg.819	hypothetical protein
fig|6666666.52687.peg.848	hypothetical protein
fig|6666666.52687.peg.877	hypothetical protein
fig|6666666.52687.peg.940	hypothetical protein
fig|6666666.52687.peg.1111	hypothetical protein
fig|6666666.52687.peg.1122	hypothetical protein
fig|6666666.52687.peg.1175	hypothetical protein
fig|6666666.52687.peg.1182	putative inner membrane protein
fig|6666666.52687.peg.1183	hypothetical protein
fig|6666666.52687.peg.1237	hypothetical protein
fig|6666666.52687.peg.1252	hypothetical protein
fig|6666666.52687.peg.1258	hypothetical protein
fig|6666666.52687.peg.1318	hypothetical protein
fig|6666666.52687.peg.1369	FIG00641874: hypothetical protein
fig|6666666.52687.peg.1379	Death on curing protein, Doc toxin
fig|6666666.52687.peg.1389	hypothetical protein
fig|6666666.52687.peg.1420	VgrG protein
fig|6666666.52687.peg.1424	hypothetical protein
fig|6666666.52687.peg.1425	hypothetical protein
fig|6666666.52687.peg.1426	hypothetical protein
fig|6666666.52687.peg.1433	hypothetical protein
fig|6666666.52687.peg.1476	hypothetical protein
fig|6666666.52687.peg.1480	hypothetical protein
fig|6666666.52687.peg.1485	hypothetical protein
fig|6666666.52687.peg.1536	hypothetical protein
fig|6666666.52687.peg.1650	hypothetical protein
fig|6666666.52687.peg.1693	hypothetical protein
fig|6666666.52687.peg.1715	hypothetical protein
fig|6666666.52687.peg.1746	hypothetical protein
fig|6666666.52687.peg.1797	hypothetical protein
fig|6666666.52687.peg.1851	GTPase (EC 3.6.1.-)
fig|6666666.52687.peg.2120	hypothetical protein
fig|6666666.52687.peg.2132	Mobile element protein
fig|6666666.52687.peg.2133	hypothetical protein
fig|6666666.52687.peg.2237	hypothetical protein
fig|6666666.52687.peg.2356	hypothetical protein
fig|6666666.52687.peg.2446	hypothetical protein
fig|6666666.52687.peg.2590	hypothetical protein
fig|6666666.52687.peg.2610	hypothetical protein
fig|6666666.52687.peg.2614	hypothetical protein
fig|6666666.52687.peg.2637	hypothetical protein
fig|6666666.52687.peg.2648	hypothetical protein
fig|6666666.52687.peg.2681	hypothetical protein
fig|6666666.52687.peg.2698	hypothetical protein
fig|6666666.52687.peg.2780	hypothetical protein
fig|6666666.52687.peg.2799	hypothetical protein
fig|6666666.52687.peg.2828	hypothetical protein
fig|6666666.52687.peg.2877	hypothetical protein
fig|6666666.52687.peg.2939	hypothetical protein
fig|6666666.52687.peg.2954	hypothetical protein
fig|6666666.52687.peg.3009	hypothetical protein
fig|6666666.52687.peg.3136	hypothetical protein
fig|6666666.52687.peg.3221	hypothetical protein
fig|6666666.52687.peg.3235	hypothetical protein
fig|6666666.52687.peg.3259	ParD protein (antitoxin to ParE)
fig|6666666.52687.peg.3337	hypothetical protein
fig|6666666.52687.peg.3349	hypothetical protein
fig|6666666.52687.peg.3350	hypothetical protein
fig|6666666.52687.peg.3351	Phage tail fiber protein
fig|6666666.52687.peg.3352	Phage tail assembly protein I
fig|6666666.52687.peg.3353	Phage tail assembly protein
fig|6666666.52687.peg.3354	Phage minor tail protein
fig|6666666.52687.peg.3355	Phage minor tail protein #tail protein M
fig|6666666.52687.peg.3356	hypothetical protein
fig|6666666.52687.peg.3357	hypothetical protein
fig|6666666.52687.peg.3358	hypothetical protein
fig|6666666.52687.peg.3359	Phage protein
fig|6666666.52687.peg.3360	hypothetical protein
fig|6666666.52687.peg.3361	Phage protein
fig|6666666.52687.peg.3362	hypothetical protein
fig|6666666.52687.peg.3363	Sb8
fig|6666666.52687.peg.3364	hypothetical protein
fig|6666666.52687.peg.3365	Phage major capsid protein
fig|6666666.52687.peg.3367	Phage portal protein
fig|6666666.52687.peg.3368	hypothetical protein
fig|6666666.52687.peg.3369	Phage terminase large subunit
fig|6666666.52687.peg.3372	hypothetical protein
fig|6666666.52687.peg.3373	hypothetical protein
fig|6666666.52687.peg.3374	hypothetical protein
fig|6666666.52687.peg.3375	hypothetical protein
fig|6666666.52687.peg.3376	hypothetical protein
fig|6666666.52687.peg.3377	hypothetical protein
fig|6666666.52687.peg.3378	hypothetical protein
fig|6666666.52687.peg.3379	hypothetical protein
fig|6666666.52687.peg.3380	Transcriptional regulator
fig|6666666.52687.peg.3381	hypothetical protein
fig|6666666.52687.peg.3382	hypothetical protein
fig|6666666.52687.peg.3383	hypothetical protein
fig|6666666.52687.peg.3385	hypothetical protein
fig|6666666.52687.peg.3386	hypothetical protein
fig|6666666.52687.peg.3387	hypothetical protein
fig|6666666.52687.peg.3388	prophage LambdaSo
fig|6666666.52687.peg.3389	hypothetical protein
fig|6666666.52687.peg.3390	hypothetical protein
fig|6666666.52687.peg.3391	hypothetical protein
fig|6666666.52687.peg.3392	hypothetical protein
fig|6666666.52687.peg.3393	hypothetical protein
fig|6666666.52687.peg.3394	hypothetical protein
fig|6666666.52687.peg.3395	hypothetical protein
fig|6666666.52687.peg.3396	hypothetical protein
fig|6666666.52687.peg.3398	hypothetical protein
fig|6666666.52687.peg.3399	Phage protein
fig|6666666.52687.peg.3400	hypothetical protein
fig|6666666.52687.peg.3401	hypothetical protein
fig|6666666.52687.peg.3402	Phage protein
fig|6666666.52687.peg.3403	hypothetical protein
fig|6666666.52687.peg.3404	hypothetical protein
fig|6666666.52687.peg.3405	hypothetical protein
fig|6666666.52687.peg.3406	hypothetical protein
fig|6666666.52687.peg.3407	Phage holin
fig|6666666.52687.peg.3408	Phage terminase, small subunit
fig|6666666.52687.peg.3417	hypothetical protein
fig|6666666.52687.peg.3418	hypothetical protein
fig|6666666.52687.peg.3419	hypothetical protein
fig|6666666.52687.peg.3420	hypothetical protein
fig|6666666.52687.peg.3421	hypothetical protein
fig|6666666.52687.peg.3422	hypothetical protein
fig|6666666.52687.peg.3423	hypothetical protein
fig|6666666.52687.peg.3424	hypothetical protein
*CDS- predicted coding sequences
